# Supplementary material for: Combining Engineering Precision with Clinical Relevance: A Novel Dual Framework for Assessing Pedicle Screw Accuracy in Spine Surgery
Source: J Clin Med. 2026 Mar 18;15(6):2328. doi: 10.3390/jcm15062328 (PMC13026749; doi:10.3390/jcm15062328)
Supplement: Supplementary file 1 [file jcm-15-02328-s001.zip]

Archive with 1 entries (1 files):
- jcm-4179932-supplementary.pdf
